# Supplementary material for: Epidemiology of Meningococcal Disease in Four South American Countries and Rationale of Vaccination in Adolescents from the Region: Position Paper of the Latin American Society of Pediatric Infectious Diseases (SLIPE)
Source: Vaccines (Basel). 2023 Dec 12;11(12):1841. doi: 10.3390/vaccines11121841 (PMC10748232; doi:10.3390/vaccines11121841)
Supplement: Supplementary file 1 [file vaccines-11-01841-s001.zip]

Archive with 1 entries (1 files):
- vaccines-2685368-supplementary.pdf
